# Supplementary material for: Comprehensive Transcriptional Changes in the Liver of Kanglang White Minnow (Anabarilius grahami) in Response to the Infection of Parasite Ichthyophthirius multifiliis
Source: Animals (Basel). 2020 Apr 14;10(4):681. doi: 10.3390/ani10040681 (PMC7222788; doi:10.3390/ani10040681)
Supplement: Supplementary file 1 [file animals-10-00681-s001.zip]

Archive with 2 entries (2 files):
- Supplementary Materials.docx
- Table S8-S9.xlsx
