# Supplementary material for: Comprehensive Transcriptional Changes in the Liver of Kanglang White Minnow (Anabarilius grahami) in Response to the Infection of Parasite Ichthyophthirius multifiliis
Source: Animals (Basel). 2020 Apr 14;10(4):681. doi: 10.3390/ani10040681 (PMC7222788; doi:10.3390/ani10040681)
Supplement: Supplementary file 1 [file animals-10-00681-s001.zip › Table S8-S9.xlsx]

## Sheet: TableS8
Table S8 Summary of the 178 identified putative AMPs/AMP precursors
Number	Gene_ID	AMP_ID	Type	Annotation
1	A.sgrahami.019536	2453	Scolopendin	Scolopendin 1 (myriapods, arthropods, invertebrates, animals; XXA)
2	A.sgrahami.024798	2918	Hemoglobin	Hemoglobinbeta1_1bp (fish, animals)
3	A.sgrahami.012835	2808	Histone	Histone H2B (mammals, animals; UCLL1)
4	A.sgrahami.012391	1619	Hemoglobin	HbbetaP-1 (fish, animals; ZZP)
5	A.sgrahami.023452	2808	Histone	Histone H2B (mammals, animals; UCLL1)
6	A.sgrahami.017488	2807	Histone	Histone H4 (mollusca/molluscs/mollusks, invertebrates, animals; UCLL1)
7	A.sgrahami.014592	2804	Histone	Histone H2A (shrimp, Crustaceans, arthropods, invertebrates, animals; UCLL1, more AMPs?)
8	A.sgrahami.025250	1575	Thrombin	TCP (Thrombin-derived C-terminal Peptide, humans; primates, mammals, animals; Derivatives: VFR17 and HVF18)
9	A.sgrahami.014418	2804	Histone	Histone H2A (shrimp, Crustaceans, arthropods, invertebrates, animals; UCLL1, more AMPs?)
10	A.sgrahami.022055	2879	Hemoglobin	CHB2 (alpha-hemoglobin subunit D derived AMP, chicken, birds, animals)
11	A.sgrahami.009583	2808	Histone	Histone H2B (mammals, animals; UCLL1)
12	A.sgrahami.001192	2807	Histone	Histone H4 (mollusca/molluscs/mollusks, invertebrates, animals; UCLL1)
13	A.sgrahami.022130	2807	Histone	Histone H4 (mollusca/molluscs/mollusks, invertebrates, animals; UCLL1)
14	A.sgrahami.002015	2517	Antiproteinase	A1P(394-428) (a fragment of alpha-1-antiproteinase; the American Alligator, crocodilian reptiles, animals; UCLL1a)
15	A.sgrahami.016530	1477	Neuropeptide	Vasoactive intestinal polypeptide (VIP, neuropeptide; human; primates, mammals, animals; XXA)
16	A.sgrahami.003108	208	Peptide_3910_pig	Peptide 3910 (pigs, mammals; animals; XXA)
17	A.sgrahami.024106	2030	Ubiquitin	cgUbiquitin (oyster, mollusca/molluscs/mollusks, invertebrates, animals)
18	A.sgrahami.007748	1476	Neuropeptide	Calcitonin gene-related peptide (CGRP, XXA; neuropeptide; human; primates, mammals, animals)
19	A.sgrahami.014366	2804	Histone	Histone H2A (shrimp, Crustaceans, arthropods, invertebrates, animals; UCLL1, more AMPs?)
20	A.sgrahami.003381	2807	Histone	Histone H4 (mollusca/molluscs/mollusks, invertebrates, animals; UCLL1)
21	A.sgrahami.005258	2807	Histone	Histone H4 (mollusca/molluscs/mollusks, invertebrates, animals; UCLL1)
22	A.sgrahami.011427	2808	Histone	Histone H2B (mammals, animals; UCLL1)
23	A.sgrahami.020634	1477	Neuropeptide	Vasoactive intestinal polypeptide (VIP, neuropeptide; human; primates, mammals, animals; XXA)
24	A.sgrahami.016133	2388	BPTI	BPTI (Bovine Pancreatic Trypsin Inhibitor; UCSS1a; cattle, ruminant, animals; 3S=S)
25	A.sgrahami.017739	2804	Histone	Histone H2A (shrimp, Crustaceans, arthropods, invertebrates, animals; UCLL1, more AMPs?)
26	A.sgrahami.022830	2918	Hemoglobin	Hemoglobinbeta1_1bp (fish, animals)
27	A.sgrahami.013276	2808	Histone	Histone H2B (mammals, animals; UCLL1)
28	A.sgrahami.015528	294	Defensin	eNAP-1 (alpha defensin, 3S-S, UCSS1a; horse, mammals, animals; horsy)
29	A.sgrahami.003291	2808	Histone	Histone H2B (mammals, animals; UCLL1)
30	A.sgrahami.021631	2804	Histone	Histone H2A (shrimp, Crustaceans, arthropods, invertebrates, animals; UCLL1, more AMPs?)
31	A.sgrahami.024531	2808	Histone	Histone H2B (mammals, animals; UCLL1)
32	A.sgrahami.003582	2809	Histone	Histone H3 (mammals, animals; UCLL1)
33	A.sgrahami.024369	2809	Histone	Histone H3 (mammals, animals; UCLL1)
34	A.sgrahami.012793	2804	Histone	Histone H2A (shrimp, Crustaceans, arthropods, invertebrates, animals; UCLL1, more AMPs?)
35	A.sgrahami.018477	2804	Histone	Histone H2A (shrimp, Crustaceans, arthropods, invertebrates, animals; UCLL1, more AMPs?)
36	A.sgrahami.006615	2804	Histone	Histone H2A (shrimp, Crustaceans, arthropods, invertebrates, animals; UCLL1, more AMPs?)
37	A.sgrahami.021007	2453	Scolopendin	Scolopendin 1 (myriapods, arthropods, invertebrates, animals; XXA)
38	A.sgrahami.023710	2077	Chemokine	CXCL2 (Grobeta, MGSAbeta; chemokine, CXC family; kinocidins; UCSS1a; 2S=S, human, primates, mammals, animals)
39	A.sgrahami.000602	2082	Chemokine	CXCL12 (stromal cell-derived factor 1 isoform alpha, SDF1alpha/beta, SDF-1, chemokine, CXC family; kinocidins; UCSS1a; 2S=S, human, primates, mammals, animals)
40	A.sgrahami.023252	294	Defensin	eNAP-1 (alpha defensin, 3S-S, UCSS1a; horse, mammals, animals; horsy)
41	A.sgrahami.015147	2353	Neuropeptide	vasostatin-1 (vasostatin-I, chromogranin A-(1-76), CGA1-76, neuropeptides; cattle, animals; 1S=S; UCSS1a; Derivatives: Chromofungin)
42	A.sgrahami.000636	1575	Thrombin	TCP (Thrombin-derived C-terminal Peptide, humans; primates, mammals, animals; Derivatives: VFR17 and HVF18)
43	A.sgrahami.005029	2878	Hemoglobin	CHB1 (alpha-hemoglobin subunit A derived, chicken, birds, animals)
44	A.sgrahami.010216	2808	Histone	Histone H2B (mammals, animals; UCLL1)
45	A.sgrahami.000081	2808	Histone	Histone H2B (mammals, animals; UCLL1)
46	A.sgrahami.001942	2918	Hemoglobin	Hemoglobinbeta1_1bp (fish, animals)
47	A.sgrahami.003901	1676	Amyloid	Beta-amyloid peptide (1-42) (Abeta42, human; primates, mammals, animals)
48	A.sgrahami.002529	2804	Histone	Histone H2A (shrimp, Crustaceans, arthropods, invertebrates, animals; UCLL1, more AMPs?)
49	A.sgrahami.004594	2809	Histone	Histone H3 (mammals, animals; UCLL1)
50	A.sgrahami.007931	1474	Neuropeptide	Neuropeptide Y (NPY, XXA; partial dimer; human; primates, primates, mammals, animals)
51	A.sgrahami.003284	1575	Thrombin	TCP (Thrombin-derived C-terminal Peptide, humans; primates, mammals, animals; Derivatives: VFR17 and HVF18)
52	A.sgrahami.018179	2809	Histone	Histone H3 (mammals, animals; UCLL1)
53	A.sgrahami.003200	2809	Histone	Histone H3 (mammals, animals; UCLL1)
54	A.sgrahami.002524	2807	Histone	Histone H4 (mollusca/molluscs/mollusks, invertebrates, animals; UCLL1)
55	A.sgrahami.012865	1372	Chemokine	CXCL14 (BRAK, Bolekine; chemokine; CXC family; kinocidins; human; primates, mammals, animals)
56	A.sgrahami.018785	2030	Ubiquitin	cgUbiquitin (oyster, mollusca/molluscs/mollusks, invertebrates, animals)
57	A.sgrahami.007759	2804	Histone	Histone H2A (shrimp, Crustaceans, arthropods, invertebrates, animals; UCLL1, more AMPs?)
58	A.sgrahami.013939	2808	Histone	Histone H2B (mammals, animals; UCLL1)
59	A.sgrahami.008072	2807	Histone	Histone H4 (mollusca/molluscs/mollusks, invertebrates, animals; UCLL1)
60	A.sgrahami.024025	2804	Histone	Histone H2A (shrimp, Crustaceans, arthropods, invertebrates, animals; UCLL1, more AMPs?)
61	A.sgrahami.018826	2804	Histone	Histone H2A (shrimp, Crustaceans, arthropods, invertebrates, animals; UCLL1, more AMPs?)
62	A.sgrahami.024724	2917	Amylin	Amylin-BP (fish, animals)
63	A.sgrahami.017193	2918	Hemoglobin	Hemoglobinbeta1_1bp (fish, animals)
64	A.sgrahami.022761	2808	Histone	Histone H2B (mammals, animals; UCLL1)
65	A.sgrahami.007787	1474	Neuropeptide	Neuropeptide Y (NPY, XXA; partial dimer; human; primates, primates, mammals, animals)
66	A.sgrahami.000650	2804	Histone	Histone H2A (shrimp, Crustaceans, arthropods, invertebrates, animals; UCLL1, more AMPs?)
67	A.sgrahami.009585	2123	Cerotoxin	Ceratoxin (Pro-rich; Cys-rich; UCSS1a; possible 4S=S, frog, amphibians, animals)
68	A.sgrahami.016211	2082	Chemokine	CXCL12 (stromal cell-derived factor 1 isoform alpha, SDF1alpha/beta, SDF-1, chemokine, CXC family; kinocidins; UCSS1a; 2S=S, human, primates, mammals, animals)
69	A.sgrahami.006287	2453	Scolopendin	Scolopendin 1 (myriapods, arthropods, invertebrates, animals; XXA)
70	A.sgrahami.018137	2808	Histone	Histone H2B (mammals, animals; UCLL1)
71	A.sgrahami.018242	2809	Histone	Histone H3 (mammals, animals; UCLL1)
72	A.sgrahami.017263	2453	Scolopendin	Scolopendin 1 (myriapods, arthropods, invertebrates, animals; XXA)
73	A.sgrahami.018028	2030	Ubiquitin	cgUbiquitin (oyster, mollusca/molluscs/mollusks, invertebrates, animals)
74	A.sgrahami.016404	2453	Scolopendin	Scolopendin 1 (myriapods, arthropods, invertebrates, animals; XXA)
75	A.sgrahami.012298	2804	Histone	Histone H2A (shrimp, Crustaceans, arthropods, invertebrates, animals; UCLL1, more AMPs?)
76	A.sgrahami.001020	2809	Histone	Histone H3 (mammals, animals; UCLL1)
77	A.sgrahami.005364	2453	Scolopendin	Scolopendin 1 (myriapods, arthropods, invertebrates, animals; XXA)
78	A.sgrahami.016016	2743	Lysozyme	ShLysG (G-type lysozyme, fish; anaimals; UCLL1)
79	A.sgrahami.000778	2804	Histone	Histone H2A (shrimp, Crustaceans, arthropods, invertebrates, animals; UCLL1, more AMPs?)
80	A.sgrahami.004528	2804	Histone	Histone H2A (shrimp, Crustaceans, arthropods, invertebrates, animals; UCLL1, more AMPs?)
81	A.sgrahami.007368	2808	Histone	Histone H2B (mammals, animals; UCLL1)
82	A.sgrahami.022363	2595	CcAMP1_insect	CcAMP1 (insects, arthropods, invertebrates, animals)
83	A.sgrahami.018551	2808	Histone	Histone H2B (mammals, animals; UCLL1)
84	A.sgrahami.002903	2808	Histone	Histone H2B (mammals, animals; UCLL1)
85	A.sgrahami.022086	2453	Scolopendin	Scolopendin 1 (myriapods, arthropods, invertebrates, animals; XXA)
86	A.sgrahami.014052	2808	Histone	Histone H2B (mammals, animals; UCLL1)
87	A.sgrahami.013127	2878	Hemoglobin	CHB1 (alpha-hemoglobin subunit A derived, chicken, birds, animals)
88	A.sgrahami.000370	2096	Ubiquicidin	Ubiquicidin (UBI 1-59, the ribosomal protein S30, human, primates, mammals, animals)
89	A.sgrahami.023552	2808	Histone	Histone H2B (mammals, animals; UCLL1)
90	A.sgrahami.011252	2533	Thymosin	cgTbeta (C. gigas beta-thymosin; mollusca/molluscs/mollusks, invertebrates, animals; XXE)
91	A.sgrahami.008298	2808	Histone	Histone H2B (mammals, animals; UCLL1)
92	A.sgrahami.023077	2878	Hemoglobin	CHB1 (alpha-hemoglobin subunit A derived, chicken, birds, animals)
93	A.sgrahami.010949	2804	Histone	Histone H2A (shrimp, Crustaceans, arthropods, invertebrates, animals; UCLL1, more AMPs?)
94	A.sgrahami.002956	2809	Histone	Histone H3 (mammals, animals; UCLL1)
95	A.sgrahami.018694	2807	Histone	Histone H4 (mollusca/molluscs/mollusks, invertebrates, animals; UCLL1)
96	A.sgrahami.015378	2809	Histone	Histone H3 (mammals, animals; UCLL1)
97	A.sgrahami.015288	2809	Histone	Histone H3 (mammals, animals; UCLL1)
98	A.sgrahami.023822	2804	Histone	Histone H2A (shrimp, Crustaceans, arthropods, invertebrates, animals; UCLL1, more AMPs?)
99	A.sgrahami.004346	2809	Histone	Histone H3 (mammals, animals; UCLL1)
100	A.sgrahami.020226	2804	Histone	Histone H2A (shrimp, Crustaceans, arthropods, invertebrates, animals; UCLL1, more AMPs?)
101	A.sgrahami.021654	2896	TroTbeta4_fish	TroTbeta4 (fish, animals; UCLL1a)
102	A.sgrahami.012231	2807	Histone	Histone H4 (mollusca/molluscs/mollusks, invertebrates, animals; UCLL1)
103	A.sgrahami.021104	2807	Histone	Histone H4 (mollusca/molluscs/mollusks, invertebrates, animals; UCLL1)
104	A.sgrahami.013810	2918	Hemoglobin	Hemoglobinbeta1_1bp (fish, animals)
105	A.sgrahami.014077	2453	Scolopendin	Scolopendin 1 (myriapods, arthropods, invertebrates, animals; XXA)
106	A.sgrahami.008278	2804	Histone	Histone H2A (shrimp, Crustaceans, arthropods, invertebrates, animals; UCLL1, more AMPs?)
107	A.sgrahami.020868	2807	Histone	Histone H4 (mollusca/molluscs/mollusks, invertebrates, animals; UCLL1)
108	A.sgrahami.023197	2804	Histone	Histone H2A (shrimp, Crustaceans, arthropods, invertebrates, animals; UCLL1, more AMPs?)
109	A.sgrahami.017821	2809	Histone	Histone H3 (mammals, animals; UCLL1)
110	A.sgrahami.020615	2808	Histone	Histone H2B (mammals, animals; UCLL1)
111	A.sgrahami.002295	2804	Histone	Histone H2A (shrimp, Crustaceans, arthropods, invertebrates, animals; UCLL1, more AMPs?)
112	A.sgrahami.017357	400	Skin-PYY	Skin peptide tyrosine-tyrosine (skin-PYY, SPYY, UCLL1; frog, amphibians, animals)
113	A.sgrahami.023266	2804	Histone	Histone H2A (shrimp, Crustaceans, arthropods, invertebrates, animals; UCLL1, more AMPs?)
114	A.sgrahami.022343	2808	Histone	Histone H2B (mammals, animals; UCLL1)
115	A.sgrahami.011558	2808	Histone	Histone H2B (mammals, animals; UCLL1)
116	A.sgrahami.007311	2807	Histone	Histone H4 (mollusca/molluscs/mollusks, invertebrates, animals; UCLL1)
117	A.sgrahami.013274	2808	Histone	Histone H2B (mammals, animals; UCLL1)
118	A.sgrahami.006816	2804	Histone	Histone H2A (shrimp, Crustaceans, arthropods, invertebrates, animals; UCLL1, more AMPs?)
119	A.sgrahami.011424	2851	Synuclein	Human alpha-synuclein (animals; UCLL1a)
120	A.sgrahami.005179	2096	Ubiquicidin	Ubiquicidin (UBI 1-59, the ribosomal protein S30, human, primates, mammals, animals)
121	A.sgrahami.018625	2077	Chemokine	CXCL2 (Grobeta, MGSAbeta; chemokine, CXC family; kinocidins; UCSS1a; 2S=S, human, primates, mammals, animals)
122	A.sgrahami.014270	2453	Scolopendin	Scolopendin 1 (myriapods, arthropods, invertebrates, animals; XXA)
123	A.sgrahami.018692	2809	Histone	Histone H3 (mammals, animals; UCLL1)
124	A.sgrahami.014434	2807	Histone	Histone H4 (mollusca/molluscs/mollusks, invertebrates, animals; UCLL1)
125	A.sgrahami.008708	2808	Histone	Histone H2B (mammals, animals; UCLL1)
126	A.sgrahami.004315	2808	Histone	Histone H2B (mammals, animals; UCLL1)
127	A.sgrahami.016379	1575	Thrombin	TCP (Thrombin-derived C-terminal Peptide, humans; primates, mammals, animals; Derivatives: VFR17 and HVF18)
128	A.sgrahami.012770	400	Skin-PYY	Skin peptide tyrosine-tyrosine (skin-PYY, SPYY, UCLL1; frog, amphibians, animals)
129	A.sgrahami.011247	2030	Ubiquitin	cgUbiquitin (oyster, mollusca/molluscs/mollusks, invertebrates, animals)
130	A.sgrahami.000998	2809	Histone	Histone H3 (mammals, animals; UCLL1)
131	A.sgrahami.020848	2804	Histone	Histone H2A (shrimp, Crustaceans, arthropods, invertebrates, animals; UCLL1, more AMPs?)
132	A.sgrahami.023637	2804	Histone	Histone H2A (shrimp, Crustaceans, arthropods, invertebrates, animals; UCLL1, more AMPs?)
133	A.sgrahami.022381	2809	Histone	Histone H3 (mammals, animals; UCLL1)
134	A.sgrahami.015463	2896	TroTbeta4_fish	TroTbeta4 (fish, animals; UCLL1a)
135	A.sgrahami.023719	2808	Histone	Histone H2B (mammals, animals; UCLL1)
136	A.sgrahami.022849	2878	Hemoglobin	CHB1 (alpha-hemoglobin subunit A derived, chicken, birds, animals)
137	A.sgrahami.013850	2814	Histone	Sphistin (histone-derived, Crustaceans, arthropods, invertebrates, animals)
138	A.sgrahami.021844	2808	Histone	Histone H2B (mammals, animals; UCLL1)
139	A.sgrahami.018894	2343	Beta2-Microglobulin	Human Beta2-Microglobulin (UCSS1a; 1S=S, primates, mammals, animals)
140	A.sgrahami.021205	2807	Histone	Histone H4 (mollusca/molluscs/mollusks, invertebrates, animals; UCLL1)
141	A.sgrahami.020840	2807	Histone	Histone H4 (mollusca/molluscs/mollusks, invertebrates, animals; UCLL1)
142	A.sgrahami.014714	2453	Scolopendin	Scolopendin 1 (myriapods, arthropods, invertebrates, animals; XXA)
143	A.sgrahami.018886	1477	Neuropeptide	Vasoactive intestinal polypeptide (VIP, neuropeptide; human; primates, mammals, animals; XXA)
144	A.sgrahami.008736	2453	Scolopendin	Scolopendin 1 (myriapods, arthropods, invertebrates, animals; XXA)
145	A.sgrahami.002739	2453	Scolopendin	Scolopendin 1 (myriapods, arthropods, invertebrates, animals; XXA)
146	A.sgrahami.002274	2809	Histone	Histone H3 (mammals, animals; UCLL1)
147	A.sgrahami.018577	2808	Histone	Histone H2B (mammals, animals; UCLL1)
148	A.sgrahami.006677	2804	Histone	Histone H2A (shrimp, Crustaceans, arthropods, invertebrates, animals; UCLL1, more AMPs?)
149	A.sgrahami.024956	2667	Phospholipase_A2	Lys-49 phospholipase A2 (PLA2), myotoxin II (snake, reptiles; animals; S=S, UCSS1a)
150	A.sgrahami.025129	2804	Histone	Histone H2A (shrimp, Crustaceans, arthropods, invertebrates, animals; UCLL1, more AMPs?)
151	A.sgrahami.019975	2807	Histone	Histone H4 (mollusca/molluscs/mollusks, invertebrates, animals; UCLL1)
152	A.sgrahami.019552	2809	Histone	Histone H3 (mammals, animals; UCLL1)
153	A.sgrahami.011010	2918	Hemoglobin	Hemoglobinbeta1_1bp (fish, animals)
154	A.sgrahami.000797	2343	Beta2-Microglobulin	Human Beta2-Microglobulin (UCSS1a; 1S=S, primates, mammals, animals)
155	A.sgrahami.006281	2807	Histone	Histone H4 (mollusca/molluscs/mollusks, invertebrates, animals; UCLL1)
156	A.sgrahami.020008	2453	Scolopendin	Scolopendin 1 (myriapods, arthropods, invertebrates, animals; XXA)
157	A.sgrahami.018609	2807	Histone	Histone H4 (mollusca/molluscs/mollusks, invertebrates, animals; UCLL1)
158	A.sgrahami.023231	2743	Lysozyme	ShLysG (G-type lysozyme, fish; anaimals; UCLL1)
159	A.sgrahami.022926	2809	Histone	Histone H3 (mammals, animals; UCLL1)
160	A.sgrahami.011670	2012	GAPDH	YFGAP (yellowfin tuna GAPDH-related antimicrobial peptide; fish, animals)
161	A.sgrahami.015232	2807	Histone	Histone H4 (mollusca/molluscs/mollusks, invertebrates, animals; UCLL1)
162	A.sgrahami.011250	2807	Histone	Histone H4 (mollusca/molluscs/mollusks, invertebrates, animals; UCLL1)
163	A.sgrahami.002298	2804	Histone	Histone H2A (shrimp, Crustaceans, arthropods, invertebrates, animals; UCLL1, more AMPs?)
164	A.sgrahami.013584	2808	Histone	Histone H2B (mammals, animals; UCLL1)
165	A.sgrahami.001336	2809	Histone	Histone H3 (mammals, animals; UCLL1)
166	A.sgrahami.007914	2851	Synuclein	Human alpha-synuclein (animals; UCLL1a)
167	A.sgrahami.023901	2453	Scolopendin	Scolopendin 1 (myriapods, arthropods, invertebrates, animals; XXA)
168	A.sgrahami.014267	2807	Histone	Histone H4 (mollusca/molluscs/mollusks, invertebrates, animals; UCLL1)
169	A.sgrahami.000051	2804	Histone	Histone H2A (shrimp, Crustaceans, arthropods, invertebrates, animals; UCLL1, more AMPs?)
170	A.sgrahami.010859	1619	Hemoglobin	HbbetaP-1 (fish, animals; ZZP)
171	A.sgrahami.021115	2807	Histone	Histone H4 (mollusca/molluscs/mollusks, invertebrates, animals; UCLL1)
172	A.sgrahami.016237	2453	Scolopendin	Scolopendin 1 (myriapods, arthropods, invertebrates, animals; XXA)
173	A.sgrahami.008364	2808	Histone	Histone H2B (mammals, animals; UCLL1)
174	A.sgrahami.001862	2804	Histone	Histone H2A (shrimp, Crustaceans, arthropods, invertebrates, animals; UCLL1, more AMPs?)
175	A.sgrahami.000065	2809	Histone	Histone H3 (mammals, animals; UCLL1)
176	A.sgrahami.010313	2804	Histone	Histone H2A (shrimp, Crustaceans, arthropods, invertebrates, animals; UCLL1, more AMPs?)
177	A.sgrahami.009159	2809	Histone	Histone H3 (mammals, animals; UCLL1)
178	A.sgrahami.016904	1477	Neuropeptide	Vasoactive intestinal polypeptide (VIP, neuropeptide; human; primates, mammals, animals; XXA)

## Sheet: TableS9
Table S9 Top 20 putative AMPs/AMP precursors based on the transcription levels (FPKM values) at different stages.
Gene_ID	control	early-infected	late-infected	AMP_ID	Type	Annotation
A.sgrahami.002015	59656	60744.4	39053.4	2517	Antiproteinase	A1P(394-428) (a fragment of alpha-1-antiproteinase; the American Alligator, crocodilian reptiles, animals; UCLL1a)
A.sgrahami.022055	952.193	503.181	421.351	2879	Hemoglobin	CHB2 (alpha-hemoglobin subunit D derived AMP, chicken, birds, animals)
A.sgrahami.022381	307.947	220.31	260.502	2809	Histone	Histone H3 (mammals, animals; UCLL1)
A.sgrahami.018894	354.989	92.191	131.174	2343	Beta2-Microglobulin	Human Beta2-Microglobulin (UCSS1a; 1S=S, primates, mammals, animals)
A.sgrahami.008736	70.0951	70.1288	82.1155	2453	Scolopendin	Scolopendin 1 (myriapods, arthropods, invertebrates, animals; XXA)
A.sgrahami.016237	27.3062	32.2548	36.3881	2453	Scolopendin	Scolopendin 1 (myriapods, arthropods, invertebrates, animals; XXA)
A.sgrahami.022363	74.2224	42.532	30.5264	2595	CcAMP1_insect	CcAMP1 (insects, arthropods, invertebrates, animals)
A.sgrahami.007311	62.8933	26.6979	25.2453	2807	Histone	Histone H4 (mollusca/molluscs/mollusks, invertebrates, animals; UCLL1)
A.sgrahami.024025	204.082	41.1565	24.4672	2804	Histone	Histone H2A (shrimp, Crustaceans, arthropods, invertebrates, animals; UCLL1, more AMPs?)
A.sgrahami.021844	17.1195	16.3955	16.0237	2808	Histone	Histone H2B (mammals, animals; UCLL1)
A.sgrahami.008364	7.81813	3.28493	15.6321	2808	Histone	Histone H2B (mammals, animals; UCLL1)
A.sgrahami.011670	36.1779	8.85029	10.918	2012	GAPDH	YFGAP (yellowfin tuna GAPDH-related antimicrobial peptide; fish, animals)
A.sgrahami.021654	19.8218	18.5394	10.8014	2896	TroTbeta4_fish	TroTbeta4 (fish, animals; UCLL1a)
A.sgrahami.016379	6.77669	11.627	9.43951	1575	Thrombin	TCP (Thrombin-derived C-terminal Peptide, humans; primates, mammals, animals; Derivatives: VFR17 and HVF18)
A.sgrahami.025250	4.31191	10.1863	6.99181	1575	Thrombin	TCP (Thrombin-derived C-terminal Peptide, humans; primates, mammals, animals; Derivatives: VFR17 and HVF18)
A.sgrahami.023710	0.271969	2.37217	6.87733	2077	Chemokine	CXCL2 (Grobeta, MGSAbeta; chemokine, CXC family; kinocidins; UCSS1a; 2S=S, human, primates, mammals, animals)
A.sgrahami.012835	5.20183	7.34178	6.86775	2808	Histone	Histone H2B (mammals, animals; UCLL1)
A.sgrahami.024724	0	0	6.69778	2917	Amylin	Amylin-BP (fish, animals)
A.sgrahami.001862	8.83485	4.6403	6.61764	2804	Histone	Histone H2A (shrimp, Crustaceans, arthropods, invertebrates, animals; UCLL1, more AMPs?)
A.sgrahami.002524	18.5187	8.41595	2.99874	2807	Histone	Histone H4 (mollusca/molluscs/mollusks, invertebrates, animals; UCLL1)
